# Supplementary material for: Nonunique UPGMA clusterings of microsatellite markers
Source: Brief Bioinform. 2022 Aug 1;23(5):bbac312. doi: 10.1093/bib/bbac312 (PMC9487649; doi:10.1093/bib/bbac312)
Supplement: supplementary_data_bbac312 [file supplementary_data_bbac312.zip]

Archive with 1 entries (1 files):
- supplementary_data.csv
