# Supplementary material for: Nonunique UPGMA clusterings of microsatellite markers
Source: Brief Bioinform. 2022 Aug 1;23(5):bbac312. doi: 10.1093/bib/bbac312 (PMC9487649; doi:10.1093/bib/bbac312)
Supplement: supplementary_data_bbac312 [file supplementary_data_bbac312.zip › supplementary_data.csv]

Year	Title	Journal	Subject area	Link	Genotypes	Type of proximity	Precision	Ties in proximity	Number of ties	Binary dendrograms
1999	Population genetic structure and the effect of founder events on the genetic variability of moose, Alces alces, in Canada	Molecular Ecology	Agricultural and Biological Sciences, Biochemistry, Genetics and Molecular Biology	https://www.scopus.com/inward/record.uri?eid=2-s2.0-0033179291&doi=10.1046%2fj.1365-294X.1999.00695.x&partnerID=40&md5=8894b6d454f22f27706820a8993329d1	7	Distance	3	No	0	1
2001	Genetic diversity across natural populations of three montane plant species from the Western Ghats, India revealed by intersimple sequence repeats	Molecular Ecology	Agricultural and Biological Sciences, Biochemistry, Genetics and Molecular Biology	https://www.scopus.com/inward/record.uri?eid=2-s2.0-0034759067&doi=10.1046%2fj.0962-1083.2001.01379.x&partnerID=40&md5=1ca245967304e1c4f958720a7c606705	9	Similarity	2	Yes	2	2
2001	Genetic variability in East Asian dogs using microsatellite loci analysis	Journal of Heredity	Biochemistry, Genetics and Molecular Biology, Medicine	https://www.scopus.com/inward/record.uri?eid=2-s2.0-0035669777&doi=10.1093%2fjhered%2f92.5.398&partnerID=40&md5=5ba0fcdd36cf3ad6d07e000e74f165c5	11	Distance	4	No	0	1
2002	Assessment of genomic diversity among wheat genotypes as determined by simple sequence repeats	Genome	Biochemistry, Genetics and Molecular Biology	https://www.scopus.com/inward/record.uri?eid=2-s2.0-0036434935&doi=10.1139%2fg02-028&partnerID=40&md5=b71d91a412a89a90aeb667a49ba142b1	13	Similarity	3	Yes	1	3
2002	Microsatellite polymorphism in natural populations of wild emmer wheat, Triticum dicoccoides, in Israel	Theoretical and Applied Genetics	Agricultural and Biological Sciences, Biochemistry, Genetics and Molecular Biology	https://www.scopus.com/inward/record.uri?eid=2-s2.0-0348087039&doi=10.1007%2fs001220200002&partnerID=40&md5=399da9496b757685d6c6af9dd2d74840	15	Distance	3	No	0	1
2003	Genetic Diversity of Four Cattle Breeds Using Microsatellite Markers	Revista Brasileira de Zootecnia	Agricultural and Biological Sciences	https://www.scopus.com/inward/record.uri?eid=2-s2.0-0347604516&doi=10.1590%2fS1516-35982003000100012&partnerID=40&md5=98947f2843a262e2c63f8d8fa87377e7	4	Distance	2	No	0	1
2003	Molecular genetic diversity of the French-American grapevine hybrids cultivated in North America	Genome	Biochemistry, Genetics and Molecular Biology	https://www.scopus.com/inward/record.uri?eid=2-s2.0-1642457285&doi=10.1139%2fg03-076&partnerID=40&md5=57dee92ea07769616d73951dc4f00516	16	Similarity	3	Yes	1	2
2004	Genetic relationship between minorities in guangxi by STR markers	Journal of Central South University (Medical Sciences)	Medicine	https://www.scopus.com/inward/record.uri?eid=2-s2.0-33646078247&partnerID=40&md5=87ed55984c9dabfffe260d518de99ad3	15	Distance	4	Yes	1	2
2004	High genetic diversity in a rare, narrowly endemic primrose species: Primula interjacens by ISSR analysis	Acta Botanica Sinica	Agricultural and Biological Sciences, Biochemistry, Genetics and Molecular Biology	https://www.scopus.com/inward/record.uri?eid=2-s2.0-17844408716&partnerID=40&md5=cfc12e4f549f2a08b3be999c8a43ed49	3	Distance	4	No	0	1
2005	DNA fingerprinting studies of some wheat (Triticum aestivum L.) genotypes using random amplified polymorphic DNA (RAPD) analysis	Pakistan Journal of Botany	Agricultural and Biological Sciences	https://www.scopus.com/inward/record.uri?eid=2-s2.0-26444475905&partnerID=40&md5=ca97f1a04d399523fd2311da79c578ab	9	Similarity	4	No	0	1
2006	Examining the genetic diversity of Stipa grandis under various grazing pressures	Acta Ecologica Sinica	Agricultural and Biological Sciences, Environmental Science	https://www.scopus.com/inward/record.uri?eid=2-s2.0-33751233846&doi=10.1016%2fS1872-2032%2806%2960048-6&partnerID=40&md5=18d24bbd0ba555bda62c29c24f5e346c	4	Distance	4	No	0	1
2006	Genetic diversity and ecogeographical phylogenetic relationships among peach and nectarine cultivars based on simple sequence repeat (SSR) markers	Journal of the American Society for Horticultural Science	Agricultural and Biological Sciences, Biochemistry, Genetics and Molecular Biology	https://www.scopus.com/inward/record.uri?eid=2-s2.0-33746382905&doi=10.21273%2fjashs.131.4.513&partnerID=40&md5=d94a413bb90c5c508f633544673e1223	8	Distance	3	No	0	1
2006	Genetic diversity of Chinese cultivated soybean revealed by SSR markers	Crop Science	Agricultural and Biological Sciences	https://www.scopus.com/inward/record.uri?eid=2-s2.0-33646452720&doi=10.2135%2fcropsci2005.0051&partnerID=40&md5=ff41b676ded815c1a452402cdd7f7064	7	Distance	4	No	0	1
2006	Population genetic structure and genetic differentiation of Artemia parthenogenetica in China	Journal of Shellfish Research	Agricultural and Biological Sciences	https://www.scopus.com/inward/record.uri?eid=2-s2.0-33845881190&doi=10.2983%2f0730-8000%282006%2925%5b999%3aPGSAGD%5d2.0.CO%3b2&partnerID=40&md5=d761abf10bf48a3fd517fb1adaf52edb	10	Similarity	4	No	0	1
2007	Genetic diversity of common carp (Cyprinus carpio L.) in Vietnam using four microsatellite loci	Aquaculture	Agricultural and Biological Sciences	https://www.scopus.com/inward/record.uri?eid=2-s2.0-34447498767&doi=10.1016%2fj.aquaculture.2007.05.017&partnerID=40&md5=bd744639f3c2ed961b46473be2e87533	20	Distance	2	Yes	3	106
2007	Molecular characterization and genetic diversity in an avocado collection of cultivars and local Spanish genotypes using SSRs	Hereditas	Biochemistry, Genetics and Molecular Biology	https://www.scopus.com/inward/record.uri?eid=2-s2.0-38349115698&doi=10.1111%2fj.2007.0018-0661.02019x&partnerID=40&md5=3380c5f64fd28311d4a73b6317346179	68	Similarity	5	Yes	3	30
2007	Population genetic structure of Sargassum thunbergii (Fucales, Phaeophyta) detected by RAPD and ISSR markers	Journal of Applied Phycology	Agricultural and Biological Sciences	https://www.scopus.com/inward/record.uri?eid=2-s2.0-34548410466&doi=10.1007%2fs10811-006-9147-2&partnerID=40&md5=ebd01fe5456e2e0d3ca9cddb3e38190d	5	Distance	4	No	0	1
2007	Quantitative structure analysis of genetic diversity among spring bread wheats (Triticum aestivum L.) from different geographical regions	Genetica	Agricultural and Biological Sciences, Biochemistry, Genetics and Molecular Biology	https://www.scopus.com/inward/record.uri?eid=2-s2.0-34250350318&doi=10.1007%2fs10709-006-9008-6&partnerID=40&md5=9709066a5d2fc457cb8d616588e8fdb5	6	Distance	3	No	0	1
2008	DNA and morphological diversity of selected Greek tomato (Solanum lycopersicum L.) landraces	Scientia Horticulturae	Agricultural and Biological Sciences	https://www.scopus.com/inward/record.uri?eid=2-s2.0-42749097164&doi=10.1016%2fj.scienta.2008.02.010&partnerID=40&md5=34f32e957f6334b688d2dd093e9097ec	27	Similarity	2	Yes	2	8
2008	Genetic differentiation among populations of Minona ileanae (Platyhelminthes: Proseriata) from the Red Sea and the Suez Canal	Journal of Experimental Marine Biology and Ecology	Agricultural and Biological Sciences	https://www.scopus.com/inward/record.uri?eid=2-s2.0-46649121645&doi=10.1016%2fj.jembe.2008.05.003&partnerID=40&md5=11cb56175f347729fe2349e6016475d9	4	Distance	3	No	0	1
2008	Genetic diversity and structure of walnut populations in central and southwestern China revealed by microsatellite markers	Journal of the American Society for Horticultural Science	Agricultural and Biological Sciences, Biochemistry, Genetics and Molecular Biology	https://www.scopus.com/inward/record.uri?eid=2-s2.0-40549105059&doi=10.21273%2fjashs.133.2.197&partnerID=40&md5=1a9bf611e9dcaee45a73078dd16b9fa3	9	Distance	3	No	0	1
2008	SSR-based and grain yield-based diversity of hybrid maize in Thailand	Field Crops Research	Agricultural and Biological Sciences	https://www.scopus.com/inward/record.uri?eid=2-s2.0-48149095660&doi=10.1016%2fj.fcr.2008.04.009&partnerID=40&md5=f50f985acf02568adc55c7cb5eb2107c	7	Distance	3	No	0	1
2009	Assessing cheatgrass (Bromus tectorum) genetic diversity and population structure using RAPD and microsatellite molecular markers	Western North American Naturalist	Agricultural and Biological Sciences, Environmental Science	https://www.scopus.com/inward/record.uri?eid=2-s2.0-66949125815&doi=10.3398%2f064.069.0117&partnerID=40&md5=8a07726d9805e650f9d311df8901c1ae	4	Distance	4	No	0	1
2009	Genetic diversity, geographic differentiation and evolutionary relationship among ecotypes of Glycine max and G. soja in China	Chinese Science Bulletin	Multidisciplinary	https://www.scopus.com/inward/record.uri?eid=2-s2.0-74749107996&doi=10.1007%2fs11434-009-0696-z&partnerID=40&md5=e83d92d37f3fce9107126d0b9f3f02f5	10	Distance	3	No	0	1
2009	Molecular markers reveal no genetic differentiation between Myrica rivas-martinezii and M. faya (Myricaceae)	Annals of Botany	Agricultural and Biological Sciences	https://www.scopus.com/inward/record.uri?eid=2-s2.0-57749201402&doi=10.1093%2faob%2fmcn222&partnerID=40&md5=f4d3453d85ab80789cffbc45eaac6fdc	11	Distance	3	No	0	1
2009	Study on genetic diversity in Pakistani wheat varieties using simple sequence repeat (SSR) markers	African Journal of Biotechnology	Agricultural and Biological Sciences, Biochemistry, Genetics and Molecular Biology, Immunology and Microbiology	https://www.scopus.com/inward/record.uri?eid=2-s2.0-70349432678&partnerID=40&md5=9398af0c84f41d278ea14781c2a44f87	10	Distance	2	Yes	1	2
2010	Analysis of genetic variation within and among Ulva pertusa (Ulvaceae, Chlorophyta) populations using ISSR markers	Chinese Science Bulletin	Multidisciplinary	https://www.scopus.com/inward/record.uri?eid=2-s2.0-77949278766&doi=10.1007%2fs11434-009-0715-0&partnerID=40&md5=2591c167cae0a286ff9e89500bcaf120	12	Distance	4	No	0	1
2010	Assaying of diversity among soybean (Glycin max (L.) Merr.) and peanut (Arachis hypogaea L.) genotypes at DNA level	Turkish Journal of Agriculture and Forestry	Agricultural and Biological Sciences, Environmental Science	https://www.scopus.com/inward/record.uri?eid=2-s2.0-77954984449&doi=10.3906%2ftar-0907-281&partnerID=40&md5=fd48eaa902019185f0fd00805a611062	21	Similarity	3	Yes	2	2
2010	Genetic variation among pelt sheep population using microsatellite markers	African Journal of Biotechnology	Agricultural and Biological Sciences, Biochemistry, Genetics and Molecular Biology, Immunology and Microbiology	https://www.scopus.com/inward/record.uri?eid=2-s2.0-78549254851&doi=10.5897%2fajb10.656&partnerID=40&md5=89d946b02dda0661e452234458cb6d03	3	Distance	3	No	0	1
2010	Molecular marker-based characterization and genetic diversity of wheat genotypes in relation to Boron use efficiency	Indian Journal of Genetics and Plant Breeding	Agricultural and Biological Sciences, Biochemistry, Genetics and Molecular Biology	https://www.scopus.com/inward/record.uri?eid=2-s2.0-80052991193&partnerID=40&md5=33bafdfdfdf8923baa1122b7837748a2	21	Distance	4	Yes	1	3
2011	An analysis of the genetic diversity and genetic structure of Eucommia ulmoides using inter-simple sequence repeat (ISSR) markers	African Journal of Biotechnology	Agricultural and Biological Sciences, Biochemistry, Genetics and Molecular Biology, Immunology and Microbiology	https://www.scopus.com/inward/record.uri?eid=2-s2.0-84855815809&doi=10.5897%2fAJB11.1715&partnerID=40&md5=7377dd5f447e2b7fc6bb26dc813ab1e8	10	Distance	4	No	0	1
2011	DNA-Identification of rice varieties (Oriza sativa L.) of Ukrainian breeding	Cytology and Genetics	Biochemistry, Genetics and Molecular Biology, Medicine	https://www.scopus.com/inward/record.uri?eid=2-s2.0-79958762735&doi=10.3103%2fS0095452711010063&partnerID=40&md5=ac3abdab4f35a86d785c04ef880bf357	11	Distance	3	Yes	2	4
2011	Genetic structure of grape phylloxera in China	Acta Horticulturae	Agricultural and Biological Sciences	https://www.scopus.com/inward/record.uri?eid=2-s2.0-80053396293&doi=10.17660%2fActaHortic.2011.904.3&partnerID=40&md5=ec4682a2eb72fdcc8e006faa05ecc7de	4	Distance	4	No	0	1
2012	Allelic database and accession divergence of a Brazilian mango collection based on microsatellite markers	Genetics and molecular research: GMR	Biochemistry, Genetics and Molecular Biology	https://www.scopus.com/inward/record.uri?eid=2-s2.0-84885589508&doi=10.4238%2f2012.October.9.4&partnerID=40&md5=1ddcd0c7468ae3986e4a7dfc0e1b210c	103	Similarity	5	Yes	7	>50000
2012	DNA fingerprinting and genotyping of cotton varieties using SSR markers	Notulae Botanicae Horti Agrobotanici Cluj-Napoca	Agricultural and Biological Sciences	https://www.scopus.com/inward/record.uri?eid=2-s2.0-84869024421&doi=10.15835%2fnbha4028166&partnerID=40&md5=5830ded9bd5a6a630bf882879f060a35	8	Distance	4	Yes	1	36
2012	Genetic Diversity of Natural Myrica rubra Sieb.et Zucc Populations in Guangxi Revealed by ISSR Markers	Agricultural Sciences in China	Agricultural and Biological Sciences	https://www.scopus.com/inward/record.uri?eid=2-s2.0-77954778862&doi=10.1016%2fS1671-2927%2809%2960137-1&partnerID=40&md5=328e2de0fb400d657e21c8f97030bdd4	10	Distance	3	No	0	1
2012	Molecular characterization of inbred and hybrid rice genotypes of Bangladesh	Sabrao Journal of Breeding and Genetics	Agricultural and Biological Sciences, Biochemistry, Genetics and Molecular Biology	https://www.scopus.com/inward/record.uri?eid=2-s2.0-84870743689&partnerID=40&md5=19cd4aa6db37c4a3fe4e8b9147df2dac	24	Distance	2	Yes	2	9
2012	Population genetics of wild Hizikia fusiformis (Sargassaceae, Phaeophyta) along China's coast	Journal of Applied Phycology	Agricultural and Biological Sciences	https://www.scopus.com/inward/record.uri?eid=2-s2.0-84866072013&doi=10.1007%2fs10811-011-9778-9&partnerID=40&md5=971d8ad7ffac4a15adffd9775d6cd159	10	Distance	4	No	0	1
2013	Development, cross-species/genera transferability of novel EST-SSR markers and their utility in revealing population structure and genetic diversity in sugarcane	Gene	Biochemistry, Genetics and Molecular Biology	https://www.scopus.com/inward/record.uri?eid=2-s2.0-84878631767&doi=10.1016%2fj.gene.2013.03.125&partnerID=40&md5=fd64b1e3cd0c1a4374be97e339eecb3a	124	Similarity	2	Yes	23	>900000
2013	Estimation of genetic variability and population structure in Sapindus trifoliatus L., using DNA fingerprinting methods	Trees - Structure and Function	Agricultural and Biological Sciences, Biochemistry, Environmental Science, Genetics and Molecular Biology	https://www.scopus.com/inward/record.uri?eid=2-s2.0-84872473537&doi=10.1007%2fs00468-012-0770-z&partnerID=40&md5=84cd82e3e79cf4d96e377529c847e5fc	6	Similarity	2	Yes	1	2
2013	Genetic diversity and structure of wintersweet (Chimonanthus praecox) revealed by EST-SSR markers	Scientia Horticulturae	Agricultural and Biological Sciences	https://www.scopus.com/inward/record.uri?eid=2-s2.0-84870984117&doi=10.1016%2fj.scienta.2012.11.004&partnerID=40&md5=f6444b582a1156c1be9c1a4c072152ae	10	Distance	4	No	0	1
2013	Genetic diversity of the critically endangered Thuja sutchuenensis revealed by ISSR markers and the implications for conservation	International Journal of Molecular Sciences	Biochemistry, Chemical Engineering, Chemistry, Computer Science, Genetics and Molecular Biology	https://www.scopus.com/inward/record.uri?eid=2-s2.0-84880705428&doi=10.3390%2fijms140714860&partnerID=40&md5=a19e7bdd0453fa5c0b38448a447e72fe	7	Distance	4	No	0	1
2013	Inter- and intra-population genetic variations in Jatropha curcas populations revealed by inter-simple sequence repeat molecular markers	Maydica	Agricultural and Biological Sciences, Biochemistry, Genetics and Molecular Biology	https://www.scopus.com/inward/record.uri?eid=2-s2.0-84880602825&partnerID=40&md5=292306fb9fe35c6126d90aeced140fc2	6	Similarity	3	No	0	1
2013	Molecular characterization of South African taro (Colocasia esculenta) Germplasm using SSR markers	Acta Horticulturae	Agricultural and Biological Sciences	https://www.scopus.com/inward/record.uri?eid=2-s2.0-84879596330&doi=10.17660%2fActaHortic.2013.979.49&partnerID=40&md5=2c2bc0921f5842bc879f8e3a749c8da9	5	Distance	3	No	0	1
2013	Population genetic analysis and origin discrimination of snow crab (Chionoecetes opilio) using microsatellite markers	Molecular Biology Reports	Biochemistry, Genetics and Molecular Biology	https://www.scopus.com/inward/record.uri?eid=2-s2.0-84892794653&doi=10.1007%2fs11033-013-2658-4&partnerID=40&md5=01e028dea508420724b79f91f5b53d8b	6	Distance	3	No	0	1
2013	Transferability of simple sequence repeat markers in blackgram (Vigna mungo L. Hepper)	Australian Journal of Crop Science	Agricultural and Biological Sciences	https://www.scopus.com/inward/record.uri?eid=2-s2.0-84878122154&partnerID=40&md5=757ab8f5c884af37c8d1bbd8bc4a3aed	24	Similarity	2	Yes	2	40
2014	Allelic divergence and cultivar-specific SSR alleles revealed by capillary electrophoresis using fluorescence-labeled SSR markers in sugarcane	Genome	Biochemistry, Genetics and Molecular Biology	https://www.scopus.com/inward/record.uri?eid=2-s2.0-84907500959&doi=10.1139%2fgen-2014-0072&partnerID=40&md5=9fcec1ed716a9c8b250f8bfdd4bf0f5d	24	Distance	3	Yes	1	27
2014	Assessing the genetic relationship of taif rose with some rose genotypes (Rosa sp.) based on random amplified polymorphic DNA, inter simple sequence repeat and simple sequence repeat markers	American Journal of Biochemistry and Biotechnology	Biochemistry, Genetics and Molecular Biology	https://www.scopus.com/inward/record.uri?eid=2-s2.0-84899737162&doi=10.3844%2fajbbsp.2014.88.98&partnerID=40&md5=91620641f36af0b5aac9ea595a7b96d6	12	Distance	4	No	0	1
2014	DNA fingerprinting and genetic diversity analysis of chilli germplasm using microsatellite markers	Biotechnology	Biochemistry, Genetics and Molecular Biology	https://www.scopus.com/inward/record.uri?eid=2-s2.0-84907292901&doi=10.3923%2fbiotech.2014.174.180&partnerID=40&md5=130d5d7ba157be6f91309d6943275659	22	Similarity	3	Yes	3	2655193
2014	Genetic diversity of the cameroon indigenous chicken ecotypes	International Journal of Poultry Science	Agricultural and Biological Sciences, Veterinary	https://www.scopus.com/inward/record.uri?eid=2-s2.0-84904541746&doi=10.3923%2fijps.2014.279.291&partnerID=40&md5=fb848eb5e1f88f617699b5be3c2cc95a	12	Distance	3	Yes	1	3
2014	High polymorphism and moderate differentiation of chub mackerel, Scomber japonicus (Perciformes: Scombridae), along the coast of China revealed by fifteen novel microsatellite markers	Conservation Genetics	Agricultural and Biological Sciences, Biochemistry, Genetics and Molecular Biology	https://www.scopus.com/inward/record.uri?eid=2-s2.0-84907087151&doi=10.1007%2fs10592-014-0596-x&partnerID=40&md5=2ea55b9cb7c63f7ffc9f90c16bfc2279	11	Distance	3	Yes	1	2
2014	Seed-mediated gene flow promotes genetic diversity of weedy rice within populations: Implications for weed management	PLoS ONE	Agricultural and Biological Sciences, Biochemistry, Genetics and Molecular Biology, Multidisciplinary	https://www.scopus.com/inward/record.uri?eid=2-s2.0-84914696691&doi=10.1371%2fjournal.pone.0112778&partnerID=40&md5=eea81e313beeb246594b1d8c63a1dc5c	22	Distance	3	Yes	1	4
2014	Use of microsatellite markers to assess the identity and genetic diversity of Vitis labrusca and Vitis rotundifolia cultivars	Acta Scientiarum - Agronomy	Agricultural and Biological Sciences	https://www.scopus.com/inward/record.uri?eid=2-s2.0-84904136743&doi=10.4025%2factasciagron.v36i3.17869&partnerID=40&md5=3bf6f8f7028ab8ddbf09dc61cb4fabb3	9	Distance	4	Yes	1	348
2015	Assessing genetic diversity among Gossypium arboreum L. genotypes using ISSR markers	International Journal of Pharma and Bio Sciences	Biochemistry, Genetics and Molecular Biology	https://www.scopus.com/inward/record.uri?eid=2-s2.0-85082363118&partnerID=40&md5=7197ae0ed769f21a522db6d569fd7004	6	Distance	4	No	0	1
2015	Assessment of genetic diversity and population genetic structure of corylus mandshurica in China using SSR markers	PLoS ONE	Agricultural and Biological Sciences, Biochemistry, Genetics and Molecular Biology, Multidisciplinary	https://www.scopus.com/inward/record.uri?eid=2-s2.0-84944810533&doi=10.1371%2fjournal.pone.0137528&partnerID=40&md5=e5da2c4922d7e96d4eb1d8d1f30ea8e7	12	Distance	4	No	0	1
2015	Development and characterization of microsatellite markers from an enriched genomic library of Saccharina japonica	Journal of Applied Phycology	Agricultural and Biological Sciences	https://www.scopus.com/inward/record.uri?eid=2-s2.0-84897354570&doi=10.1007%2fs10811-014-0301-y&partnerID=40&md5=c0aa82e574378ba288b5059527140d10	13	Distance	4	No	0	1
2015	Estimating genetic diversity among selected cotton genotypes and the identification of DNA markers associated with resistance to cotton leaf curl disease	Turkish Journal of Botany	Agricultural and Biological Sciences	https://www.scopus.com/inward/record.uri?eid=2-s2.0-84947909976&doi=10.3906%2fbot-1505-22&partnerID=40&md5=e9f4acc357b3492ef9d89bc7dfbb3a57	10	Similarity	3	No	0	1
2015	Genetic diversity and population structure in natural populations of Tunisian Azarole (Crataegus azarolus L. var. aronia L.) assessed by microsatellite markers	Biochemical Systematics and Ecology	Agricultural and Biological Sciences, Biochemistry, Genetics and Molecular Biology	https://www.scopus.com/inward/record.uri?eid=2-s2.0-84923912575&doi=10.1016%2fj.bse.2015.01.025&partnerID=40&md5=a079fd24b69c17a0f2b1dc686769a06d	9	Distance	3	Yes	1	2
2015	Genetic diversity of grasspea and its relative species revealed by SSR markers	PLoS ONE	Agricultural and Biological Sciences, Biochemistry, Genetics and Molecular Biology, Multidisciplinary	https://www.scopus.com/inward/record.uri?eid=2-s2.0-84925679423&doi=10.1371%2fjournal.pone.0118542&partnerID=40&md5=6efbbe1f9f3c8b001272643e2b5581ab	10	Distance	4	Yes	1	2
2015	Genetic structure of daphnia galeata populations in Eastern China	PLoS ONE	Agricultural and Biological Sciences, Biochemistry, Genetics and Molecular Biology, Multidisciplinary	https://www.scopus.com/inward/record.uri?eid=2-s2.0-84928911131&doi=10.1371%2fjournal.pone.0120168&partnerID=40&md5=45120bb469794758b1dfdf6af2296d3e	313	Distance	15	Yes	>30	>3000000
2015	Inter simple sequence repeat (ISSR) markers as reproducible and specific tools for genetic diversity analysis of betelvine germplasm and piper species	Indian Journal of Horticulture	Agricultural and Biological Sciences	https://www.scopus.com/inward/record.uri?eid=2-s2.0-84936882382&doi=10.5958%2f0974-0112.2015.00043.2&partnerID=40&md5=c6bd1c796e57c50a7f345583d658d4ce	40	Similarity	2	Yes	4	2
2015	Molecular characterization of accessions of Cratylia argentea (Camaratuba) using ISSR markers	Genetics and Molecular Research	Biochemistry, Genetics and Molecular Biology	https://www.scopus.com/inward/record.uri?eid=2-s2.0-84979740207&doi=10.4238%2f2015.November.25.12&partnerID=40&md5=febc204a10fec65b6871defd6a6edf1a	13	Similarity	2	Yes	1	18
2015	Simple sequence repeat analysis of genetic diversity among Acetyl-CoA carboxylase inhibitor-resistant and -susceptible Echinochloa crus-galli and E. oryzicola populations in Korea	Weed Research	Agricultural and Biological Sciences	https://www.scopus.com/inward/record.uri?eid=2-s2.0-84920994745&doi=10.1111%2fwre.12119&partnerID=40&md5=902ee046118fc55cb92f4d503b765b9c	12	Distance	3	No	0	1
2015	The genetic diversity of 9 populations of dry-desert Agropyron mongolicum collected in northern China	Acta Prataculturae Sinica	Agricultural and Biological Sciences, Environmental Science	https://www.scopus.com/inward/record.uri?eid=2-s2.0-84989891721&doi=10.11686%2fcyxb2015219&partnerID=40&md5=d9dd9cb984a8e8e334781bbf877ac1b3	9	Similarity	3	No	0	1
2015	Using microsatellite markers to identify heritability of Pacific whiteleg shrimp Litopenaeus vannamei	Acta Oceanologica Sinica	Agricultural and Biological Sciences, Earth and Planetary Sciences	https://www.scopus.com/inward/record.uri?eid=2-s2.0-84930632328&doi=10.1007%2fs13131-015-0688-6&partnerID=40&md5=a0bcd009f7b20e1f2418e74ab69c5980	3	Distance	3	No	0	1
2016	Genetic variability and homozygosity in a F4 castor bean population by microsatellite markers	Bragantia	Agricultural and Biological Sciences, Materials Science	https://www.scopus.com/inward/record.uri?eid=2-s2.0-84981516782&doi=10.1590%2f1678-4499.536&partnerID=40&md5=c0ec869a2e3a87bd9d77d73a15711212	32	Distance	3	Yes	2	1985
2016	Indications for three independent domestication events for the tea plant (Camellia sinensis (L.) O. Kuntze) and new insights into the origin of tea germplasm in China and India revealed by nuclear microsatellites	PLoS ONE	Agricultural and Biological Sciences, Biochemistry, Genetics and Molecular Biology, Multidisciplinary	https://www.scopus.com/inward/record.uri?eid=2-s2.0-84973887150&doi=10.1371%2fjournal.pone.0155369&partnerID=40&md5=63332487de4964abfefc0b79fd0c0e47	392	Similarity	15	Yes	>40	>50000
2016	Morphological and molecular based characterization of different thermo-sensitive genetic male sterile (TGMS) lines in rice (Oryza sativa L.)	Vegetos	Agricultural and Biological Sciences	https://www.scopus.com/inward/record.uri?eid=2-s2.0-85024479167&doi=10.5958%2f2229-4473.2016.00101.4&partnerID=40&md5=efc6fb8fb938a77fdd0488efad7cbf61	18	Similarity	2	No	0	1
2016	SSRs transferability and genetic diversity of three allogamous ryegrass species	Comptes Rendus - Biologies	Agricultural and Biological Sciences, Biochemistry, Genetics and Molecular Biology, Immunology and Microbiology	https://www.scopus.com/inward/record.uri?eid=2-s2.0-84959561826&partnerID=40&md5=ae07cc7f3f1bb4de3922cb73b28dac25	8	Distance	3	No	0	1
2017	Assessing genetic diversity and population structure of salix viminalis across Ergun and west Liao basin	Silva Fennica	Agricultural and Biological Sciences, Environmental Science	https://www.scopus.com/inward/record.uri?eid=2-s2.0-85023628296&doi=10.14214%2fsf.7001&partnerID=40&md5=6a3059d65d2405724c29c5c7f846b3ac	12	Distance	3	Yes	2	2
2017	Assessment of genetic diversity in Costus pictus accessions based on RAPD and ISSR markers	3 Biotech	Agricultural and Biological Sciences, Biochemistry, Environmental Science, Genetics and Molecular Biology	https://www.scopus.com/inward/record.uri?eid=2-s2.0-85018923578&doi=10.1007%2fs13205-017-0667-z&partnerID=40&md5=2d7b761ebe62a7301eb390d50827c126	15	Similarity	2	Yes	2	20
2017	Evidence of natural reproduction of Atlantic sturgeon in the Connecticut River from unlikely sources	PLoS ONE	Agricultural and Biological Sciences, Biochemistry, Genetics and Molecular Biology, Multidisciplinary	https://www.scopus.com/inward/record.uri?eid=2-s2.0-85017131678&doi=10.1371%2fjournal.pone.0175085&partnerID=40&md5=6992cd7ba510e880c40eff6627313ba1	11	Distance	3	No	0	1
2017	Genetic divergence and allelic-specificity in relation to expression of voltinism in silkworm using ISSR and RAPD fingerprinting	Russian Journal of Genetics	Biochemistry, Genetics and Molecular Biology	https://www.scopus.com/inward/record.uri?eid=2-s2.0-85014820351&doi=10.1134%2fS102279541702003X&partnerID=40&md5=986281f0dd69c36c8c601813e836374f	4	Similarity	7	No	0	1
2017	Heterosis analysis in strain-crossed hybrid rohu (Labeo rohita) through microsatellite dna variability assay	Turkish Journal of Fisheries and Aquatic Sciences	Agricultural and Biological Sciences	https://www.scopus.com/inward/record.uri?eid=2-s2.0-85026730298&doi=10.4194%2f1303-2712-v17_6_09&partnerID=40&md5=b5ef3a9e71a4b24b610cab4bd0226bda	3	Distance	3	No	0	1
2017	Molecular characterizations of somatic hybrids developed between Pleurotus florida and Lentinus squarrosulus through inter-simple sequence repeat markers and sequencing of ribosomal RNA-ITS gene	3 Biotech	Agricultural and Biological Sciences, Biochemistry, Environmental Science, Genetics and Molecular Biology	https://www.scopus.com/inward/record.uri?eid=2-s2.0-85029148754&doi=10.1007%2fs13205-017-0931-2&partnerID=40&md5=3ab54b2960c76b6c53cfde04d6646053	14	Distance	3	No	0	1
2018	Analysis of genetic diversity of gac [Momordica cochinchinensis (Lour.) Spreng] in Southern Vietnam using fruit-morphological and microsatellite markers	Australian Journal of Crop Science	Agricultural and Biological Sciences	https://www.scopus.com/inward/record.uri?eid=2-s2.0-85059549493&doi=10.21475%2fajcs.18.12.12.p1170&partnerID=40&md5=74c5ac5eb0e67e99bbc6e52c57a25b3d	16	Distance	2	No	0	1
2018	Assessing genetic diversity among 'Bhagwa' like pomegranate (Punica granatum L.) genotypes by Inter Simple Sequence Repeat (ISSR) Markers	Journal of Applied Horticulture	Agricultural and Biological Sciences, Biochemistry, Genetics and Molecular Biology	https://www.scopus.com/inward/record.uri?eid=2-s2.0-85062410733&partnerID=40&md5=68f27cce86d786124c710a1f4c5eaa5e	19	Similarity	2	Yes	1	2
2018	Discovery, characterization, and linkage mapping of simple sequence repeat markers in Hazelnut	Journal of the American Society for Horticultural Science	Agricultural and Biological Sciences, Biochemistry, Genetics and Molecular Biology	https://www.scopus.com/inward/record.uri?eid=2-s2.0-85058542865&doi=10.21273%2fJASHS04461-18&partnerID=40&md5=d5a8534d11a762d5dbddd7122fd4951f	50	Similarity	15	Yes	2	2
2018	Evaluation of genetic relationship between 15 bamboo species of North-East India based on ISSR marker analysis	Molecular Biology Research Communications	Biochemistry, Genetics and Molecular Biology	https://www.scopus.com/inward/record.uri?eid=2-s2.0-85045187387&doi=10.22099%2fmbrc.2018.28378.1303&partnerID=40&md5=0291c3bec45151fc6fcd0a225def3ca8	15	Similarity	2	Yes	1	3
2018	Evaluation of six imported accessions of Lupinus albus for nutritional and molecular characterizations under Egyptian conditions	Jordan Journal of Biological Sciences	Agricultural and Biological Sciences, Biochemistry, Genetics and Molecular Biology	https://www.scopus.com/inward/record.uri?eid=2-s2.0-85042758354&partnerID=40&md5=74592de884999888287bc2ab647420dd	7	Similarity	2	Yes	1	3
2018	Genetic diversity of cultivated pistachio as revealed by microsatellite molecular markers	Biotechnology and Biotechnological Equipment	Biochemistry, Genetics and Molecular Biology	https://www.scopus.com/inward/record.uri?eid=2-s2.0-85042944948&doi=10.1080%2f13102818.2018.1442745&partnerID=40&md5=7a8ba01e467437f38aa0fd6639630c0e	42	Similarity	2	Yes	2	6
2018	Genetic Variability and DNA Fingerprinting of Elite Mango Genotypes of India Using Microsatellite Markers	Proceedings of the National Academy of Sciences India Section B - Biological Sciences	Agricultural and Biological Sciences, Environmental Science	https://www.scopus.com/inward/record.uri?eid=2-s2.0-85075566094&doi=10.1007%2fs40011-018-1043-4&partnerID=40&md5=ba157299fa5803a0fe5539a629f28c13	20	Similarity	3	No	0	1
2018	High-throughput SSR marker development and its application in a centipedegrass (Eremochloa ophiuroides (Munro) Hack.) genetic diversity analysis	PLoS ONE	Agricultural and Biological Sciences, Biochemistry, Genetics and Molecular Biology, Multidisciplinary	https://www.scopus.com/inward/record.uri?eid=2-s2.0-85052073870&doi=10.1371%2fjournal.pone.0202605&partnerID=40&md5=8903daf270b3d0852f116ee45ce6b99f	43	Distance	4	Yes	1	2
2018	Implication of ITS phylogeny for biogeographic analysis, and comparative study of morphological and molecular interspecies diversity in Indian Impatiens	Meta Gene	Biochemistry, Genetics and Molecular Biology, Medicine	https://www.scopus.com/inward/record.uri?eid=2-s2.0-85042286463&doi=10.1016%2fj.mgene.2018.02.005&partnerID=40&md5=f9629535b85b4ae2090c01180c8c6410	10	Similarity	4	No	0	1
2018	Phylogenetic relationships of kaempferia plants based on inter-simple sequence repeat fingerprints	Songklanakarin Journal of Science and Technology	Multidisciplinary	https://www.scopus.com/inward/record.uri?eid=2-s2.0-85053691547&doi=10.14456%2fsjst-psu.2018.81&partnerID=40&md5=2fc51324637a78972927b182da4c0a87	16	Similarity	4	No	0	1
2019	Genetic Diversity Analysis of Hedychium Species Based on RAPD and ISSR Markers	Proceedings of the National Academy of Sciences India Section B - Biological Sciences	Agricultural and Biological Sciences, Environmental Science	https://www.scopus.com/inward/record.uri?eid=2-s2.0-85065248274&doi=10.1007%2fs40011-018-0976-y&partnerID=40&md5=4e55cffc4c7ab21526752d9a18e7f2cc	11	Similarity	2	Yes	1	2
2019	Genetic diversity and population structure of Miscanthus lutarioriparius, an endemic plant of China	PLoS ONE	Agricultural and Biological Sciences, Biochemistry, Genetics and Molecular Biology, Multidisciplinary	https://www.scopus.com/inward/record.uri?eid=2-s2.0-85060940083&doi=10.1371%2fjournal.pone.0211471&partnerID=40&md5=c1ffcb4cc966bb43d624fa1358ad628f	9	DIstance	3	No	0	1
2019	Genetic relationships among subspecies of Capparis spinosa L. from Tunisia by using ISSR markers	Molecular Biology Reports	Biochemistry, Genetics and Molecular Biology	https://www.scopus.com/inward/record.uri?eid=2-s2.0-85061660253&doi=10.1007%2fs11033-019-04676-z&partnerID=40&md5=89bbc89fb88e03043b190337e8ca9d2f	8	Similarity	2	Yes	1	2
2019	Molecular analysis of genetic diversity and population genetic structure in Ephedra foliata: an endemic and threatened plant species of arid and semi-arid regions of India	Physiology and Molecular Biology of Plants	Agricultural and Biological Sciences, Biochemistry, Genetics and Molecular Biology	https://www.scopus.com/inward/record.uri?eid=2-s2.0-85061996831&doi=10.1007%2fs12298-019-00648-6&partnerID=40&md5=46f97c0e8d616cb79cff10061f74beb8	11	Distance	4	Yes	1	3
2019	Molecular analysis of grapevine germplasm by SSR (Simple Sequence Repeats) in Diyarbakir province, Turkey	Applied Ecology and Environmental Research	Agricultural and Biological Sciences	https://www.scopus.com/inward/record.uri?eid=2-s2.0-85064332428&doi=10.15666%2faeer%2f1702_39273939&partnerID=40&md5=5f041aa13ea0faa5ad9b705833055a40	45	Similarity	15	Yes	2	108
2020	Analysis of the population structure and genetic diversity of the red swamp crayfish (Procambarus clarkii) in China using SSR markers	Electronic Journal of Biotechnology	Biochemistry, Genetics and Molecular Biology, Immunology and Microbiology	https://www.scopus.com/inward/record.uri?eid=2-s2.0-85089427620&doi=10.1016%2fj.ejbt.2020.06.007&partnerID=40&md5=3fbe57dca8bf90a70dd8119df2dd1a87	25	Distance	4	No	0	1
2020	Characterization, validation, and cross-species transferability of EST-SSR markers developed from Lycoris aurea and their application in genetic evaluation of Lycoris species	BMC Plant Biology	Agricultural and Biological Sciences	https://www.scopus.com/inward/record.uri?eid=2-s2.0-85096074697&doi=10.1186%2fs12870-020-02727-3&partnerID=40&md5=bb71f0ee9f36a80148f16ba215360874	8	Distance	4	No	0	1
2020	Development and evaluation of EST-SSR markers in Sorbus pohuashanensis (Hance) Hedl. and their application to other Sorbus species	Trees - Structure and Function	Agricultural and Biological Sciences, Biochemistry, Environmental Science, Genetics and Molecular Biology	https://www.scopus.com/inward/record.uri?eid=2-s2.0-85074834665&doi=10.1007%2fs00468-019-01928-0&partnerID=40&md5=5e2e4cf94034560156ffc060f0a96405	15	Distance	4	No	0	1
2020	Diversity maintenance of some barley (Hordeum spp) genetic resources using ssr-based marker	Journal of Animal and Plant Sciences	Agricultural and Biological Sciences	https://www.scopus.com/inward/record.uri?eid=2-s2.0-85090799844&doi=10.36899%2fJAPS.2021.1.0209&partnerID=40&md5=7a4c4f26e88d7de1e72c3636963a41a8	16	Distance	3	No	0	1
2020	Genetic Diversity of Bertholletia excelsa Bonpl.: A Native Species of the Amazon Rainforest	Floresta e Ambiente	Agricultural and Biological Sciences	https://www.scopus.com/inward/record.uri?eid=2-s2.0-85101249529&doi=10.1590%2f2179-8087-FLORAM-2018-0180&partnerID=40&md5=4e584947285194cf10c5b830de685121	17	Distance	2	Yes	1	6
2020	Genetic diversity of Procambarus clarkii populations based on mitochondrial DNA and microsatellite markers in different areas of Guangxi, China	Mitochondrial DNA Part A: DNA Mapping, Sequencing, and Analysis	Biochemistry, Genetics and Molecular Biology	https://www.scopus.com/inward/record.uri?eid=2-s2.0-85078926301&doi=10.1080%2f24701394.2020.1721484&partnerID=40&md5=a4f0cceb323b65ea8ac799f7aa8975a1	5	Distance	4	No	0	1
2020	Genetic diversity of threatened aquilaria sp. In Malaysia using inter simple sequence repeat (ISSR) markers	Asian Journal of Plant Sciences	Agricultural and Biological Sciences	https://www.scopus.com/inward/record.uri?eid=2-s2.0-85081555887&doi=10.3923%2fajps.2020.14.20&partnerID=40&md5=562c529f235dc3efc7fb8a659dfedada	15	Distance	4	Yes	1	3
2020	Genetic diversity of zingiber officinale (Zingiberaceae) germplasm grown in urban and rural backyards in mato grosso, Brazil	Genetics and Molecular Research	Biochemistry, Genetics and Molecular Biology	https://www.scopus.com/inward/record.uri?eid=2-s2.0-85086032661&doi=10.4238%2fgmr18576&partnerID=40&md5=8a3bf5fc4bbdfc7b80cda6103a8a52b9	19	Distance	2	Yes	3	4
2020	Genetic relationships among cultivated and wild bananas from east Kalimantan, Indonesia based on ISSR markers	Biodiversitas	Agricultural and Biological Sciences, Biochemistry, Genetics and Molecular Biology	https://www.scopus.com/inward/record.uri?eid=2-s2.0-85079184622&doi=10.13057%2fbiodiv%2fd210250&partnerID=40&md5=87f98f5bd5cd142443a054e6a2145fb3	13	Similarity	2	Yes	1	2
2020	Population genetics, species boundaries, and conservation in the magnolia pacifica species complex along a continentality and moisture gradient in Western Mexico	Botanical Sciences	Agricultural and Biological Sciences	https://www.scopus.com/inward/record.uri?eid=2-s2.0-85089741959&doi=10.17129%2fBOTSCI.2551&partnerID=40&md5=6a56453cb7a65b4fa4c6fb8da35b3c5a	10	Distance	3	No	0	1
2020	Studies on genetic divergence of rapeseed genotypes using ssr markers	Pakistan Journal of Botany	Agricultural and Biological Sciences	https://www.scopus.com/inward/record.uri?eid=2-s2.0-85078945671&doi=10.30848%2fPJB2020-1%2823%29&partnerID=40&md5=6827f218b407dcbecc4796bbab20f7c8	35	Similarity	4	Yes	6	608
2021	Genetic Diversity of Rice Cultivars (Oryza Sativa L.) Assessed Through Simple Sequence Repeat Marker	Lecture Notes in Networks and Systems	Computer Science, Engineering	https://www.scopus.com/inward/record.uri?eid=2-s2.0-85116704806&doi=10.1007%2f978-981-16-1941-0_37&partnerID=40&md5=92332b7b631b5a9e6e5ad3116f71c8c4	10	Similarity	3	No	0	1
